# Supplementary material for: Eucalyptus ash alters secondary protein conformation of human grey hair and facilitates anthocyanin dyeing
Source: PLoS One. 2018 Jul 2;13(7):e0199696. doi: 10.1371/journal.pone.0199696 (PMC6028099; doi:10.1371/journal.pone.0199696)
Supplement: S1 Data File — (XLSX) [file pone.0199696.s001.xlsx]

## Sheet: Sheet1
hair diameter	CODE	SEX	AGE	Diameter(mm)
	1	F	55	0.058±0.005
	2	F	40	0.044±0.007
	3	F	69	0.035±0.005
	4	F	66	0.034±0.005
	5	F	30	0.049±0.006
	6	F	56	0.048±0.005
	7	F	70	0.036±0.010
	8	F	27	0.043±0.006
water		%RH	Force (g)	Force (N)	distance (mm)	Time (sec)	elongation			ash treated		%RH	Force (g)	distance (mm)	Time (sec)	strain
treated	n1	40	20	0.196	0.149	0.075	0.298				n1	40	20	0.239	0.075	0.478
		40	40	0.392	0.469	0.235	0.938					40	40	0.749	0.235	1.498
		40	60	0.588	1.139	0.57	2.278					40	60	4.747	0.57	9.494
		40	80	0.784	5.338	2.67	10.676					40	80	18.236	2.67	36.472
			96.4	0.94472	16.123		32.246
	n2	40	20	0.196	0.399	0.2	0.798				n2	40	20	0.259	0.2	0.518
		40	40	0.392	1.399	0.7	2.798					40	40	0.856	0.7	1.712
		40	60	0.588	1.597	7.3	3.194					40	60	6.658	7.3	13.316
		40	80	0.784	9.106	9.555	18.212					40	80	18.106	9.555	36.212
	n3	40	20	0.196	0.259	0.13	0.518
		40	40	0.392	1.059	0.53	2.118				n4	40	20	0.269	10.12	0.538
		40	60	0.588	1.267	5.635	2.534					40	40	0.779	0.285	1.558
		40	80	0.784	8.236	9.12	16.472					40	60	4.018	0.64	8.036
	n4	40	20	0.196	0.169	10.12	0.338					40	80	15.187	6.5	30.374
		40	40	0.392	0.569	0.285	1.138				n 5	40	20	0.409	0.045	0.818
		40	60	0.588	1.279	0.64	2.558					40	40	1.189	0.275	2.378
		40	80	0.784	6.997	6.5	13.994					40	60	6.577	0.5	13.154
	n5	40	20	0.196	0.209	0.105	0.418					40	80	18.606	2.94	37.212
		40	40	0.392	0.779	0.39	1.558				n 6	40	20	0.429	0.11	0.858
		40	60	0.588	1.919	0.96	3.838					40	40	0.999	0.325	1.998
		40	80	0.784	7.631	7.32	15.262					40	60	6.518	1.035	13.036
	n6	40	20	0.196	0.089	0.045	0.178					40	80	17.507	4.81	35.014
		40	40	0.392	0.549	0.275	1.098				n 7	40	20	0.359	0.09	0.718
		40	60	0.588	0.999	0.5	1.998					40	40	1.159	0.29	2.318
		40	86.3	0.84574	16.877	2.94	33.754					40	60	6.227	0.57	12.454
	n7	40	20	0.196	0.219	0.11	0.438					40	80	19.836	3.06	39.672
		40	40	0.392	0.649	0.325	1.298				n 8	40	20	0.419	0.09	0.838
		40	60	0.588	2.068	1.035	4.136					40	40	0.719	0.32	1.438
		40	80	0.784	9.618	4.81	19.236					40	60	4.509	0.765	9.018
	n8	40	20	0.196	0.179	0.09	0.358					40	80	14.947	5.685	29.894
		40	40	0.392	0.579	0.29	1.158				n 9	40	20	0.549	0.115	1.098
		40	60	0.588	1.139	0.57	2.278					40	40	1.158	0.255	2.316
		40	80	0.784	6.118	3.06	12.236					40	60	4.968	0.475	9.936
			83.15	0.81487	16.78	4.06	33.56						80	19.976	1.475	39.952
	n9	40	20	0.196	0.179	0.09	0.358				n 10		20	0.589	2.475	1.178
		40	40	0.392	0.639	0.32	1.278						40	1.187	3.475	2.374
		40	60	0.588	1.529	0.765	3.058						60	5.148	4.475	10.296
		40	80	0.784	7.36	5.685	14.72						80	19.836	5.475	39.672
			116.6	1.14268	16.477	6.685	32.954
	n10	40	20	0.196	0.229	0.115	0.458
		40	40	0.392	0.509	0.255	1.018
		40	60	0.588	0.949	0.475	1.898
		40	80	0.784	11.919	0.96	23.838
dye treated	time (hr)		%RH	Force (g)	Force (N)	Distance (mm)	elongation			Ash + dye		%RH	Force (g)	Force (N)	Distance (mm)
	1	n1	40	20	0.196	0.199	0.398				n1	40	20	0.196	0.249
			40	40	0.392	0.602	1.204					40	40	0.392	0.776375
			40	60	0.588	1.959	3.918					40	60	0.588	2.9605
			40	80	0.784	4.571	9.142					40	80	0.784	13.3369
					0		0							0
		n2	40	20	0.196	0.089	0.178				n2	40	20	0.196	0.199
			40	40	0.392	0.501	1.002					40	40	0.392	0.749
			40	60	0.588	0.988	1.976					40	60	0.588	1.818
			40	80	0.784	3.783	7.566					40	80	0.784	#REF!
					0		0							0
		n3	40	20	0.196	0.119	0.238				n3	40	20	0.196	0.299
			40	40	0.392	0.419	0.838					40	40	0.392	0.909
			40	60	0.588	0.809	1.618					40	60	0.588	#REF!
			40	80	0.784	4.008	8.016					40	80	0.784	#REF!
					0		0							0
		n4	40	20	0.196	0.219	0.438				n4	40	20	0.196	0.279
			40	40	0.392	0.509	1.018					40	40	0.392	0.999
			40	60	0.588	0.949	1.898					40	60	0.588	15.336
			40	80	0.784	3.788	7.576					40	80	0.784	19.575
					0		0							0
		n5	40	20	0.196	0.139	0.278				n5	40	20	0.196	0.449
			40	40	0.392	0.549	1.098					40	40	0.392	1.299
			40	60	0.588	1.079	2.158					40	60	0.588	15.336
			40	80	0.784	4.982	9.964					40	80	0.784
					0		0							0
		n6	40	20	0.196	0.409	0.818				n6	40	20	0.196	0.449
			40	40	0.392	0.439	0.878					40	40	0.392	0.709
			40	60	0.588	1.014	2.028					40	60	0.588	1.598
				80	0.784	4.648	9.296						80	0.784	#REF!
water	diameter				point 1	point 1 (x)	point 1	Y	Y/x	point 3	point 3 (x)	point 3		Y	point 4	point 4 (x)	point 4	Y
	(mm)	radius (mm)	area (m2)	Area(N.mm)	force (N)	distance (mm)	time (sec)	Gpa		force (N)	distance (mm)	time (sec)		Gpa	force (N)	distance (mm)	time (sec)	Gpa
n 1	0.04	1.6e-09	5.02672e-09	4.217	0.4204	0.71	7.11	0.0836331	3.53379	0.4582	1.24335	12.45	4.1445	0.0911529	0.7246	8.289	82.9	0.14415	27.63
n 2	0.04	1.6e-09	5.02672e-09	3.938	0.4249	0.599	6	0.0845283	4.23347	0.4581	1.2171	12.3	4.057	0.091133	0.6488	8.114	81.15	0.12907	27.0467
n 3	0.04	1.6e-09	5.02672e-09	3.345	0.2954	0.859	8.6	0.058766	2.05236	0.3198	1.4721	14.75	4.907	0.06362	0.4776	9.814	98.15	0.0950123	32.7133
n 4	0.04	1.6e-09	5.02672e-09	5.048	0.4807	0.969	9.7	0.095629	2.96065	0.4732	1.4796	14.9	4.932	0.0941369	0.7203	9.864	98.65	0.143294	32.88
n 5	0.04	1.6e-09	5.02672e-09	4.374	0.4821	0.809	8.1	0.0959075	3.55652	0.4711	1.3236	13.3	4.412	0.0937192	0.6214	8.824	88.25	0.123619	29.4133
n 6	0.05	2.5e-09	7.85425e-09	4.503	0.5285	0.889	8.9	0.0672884	2.2707	0.5708	1.2579	12.65	4.193	0.072674	0.6416	8.386	83.865	0.0816883	27.9533
n 7	0.04	1.6e-09	5.02672e-09	5.334	0.3257	0.68	6.81	0.0647937	2.85855	0.3564	1.94685	19.6	6.4895	0.0709011	0.6203	12.979	129.8	0.123401	43.2633
n 8	0.05	2.5e-09	7.85425e-09	4.249	0.2828	0.775	7.755	0.036006	1.39378	0.2761	1.92285	19.3	6.4095	0.0351529	0.491	12.819	128.2	0.0625139	42.73
		0	5.7336e-09	4.376	0.405062	0.78625	7.87188	0.073319	2.85748	0.422962	1.48292	14.9063	4.94306	0.0765613	0.6182	9.88612	98.8706	0.112844	32.9537
		0	1.30889e-09	0.61895	0.0931924	0.120746	1.20753	0.0205395	0.924661	0.0969646	0.295917	2.97267	0.98639	0.0205559	0.0919566	1.97278	19.7283	0.0298086	6.57594
ash		point 0 (start)			point 1			point 3			point 3 (15%)			point 3.1 (50%0			point 3.2 (75%)			point 4
	force (N)	distance (mm)	time (sec)	force (N)	distance (mm)	time (sec)	force (N)	distance (mm)	time (sec)	force (N)	distance (mm)	time (sec)	force (N)	distance (mm)	time (sec)	force (N)	distance (mm)	time (sec)	force (N)	distance (mm)	time (sec)
n 1	0.276	0.202	0.53	0.494	0.419	0.965	0.699	0.937	2	0.69	1.587	3.3	0.758	5.264	10.655	0.992	7.962	16.05	1.296	10.562	21.25
n 2	0.161	0.262	0.85	0.477	0.714	1.755	0.527	0.887	2.1	0.558	1.417	3.16	0.601	4.612	9.55	0.7	7.037	14.4	0.897	9.337	19
n 3	0.172	0.224	0.575	0.392	0.712	1.55	0.442	1.017	2.16	0.444	1.562	3.25	0.481	5.162	10.45	0.579	7.587	15.3	0.756	10.287	20.7
n 4	0.274	0.062	0.25	0.49	0.387	0.9	0.54	0.612	1.35	0.535	1.462	3.05	0.618	4.837	9.8	0.753	7.337	14.8	0.969	9.787	19.7
n 5	0.268	0.139	0.405	0.552	0.542	1.21	0.612	0.837	1.8	0.597	1.712	3.55	0.704	5.612	11.35	0.962	8.537	17.2	1.236	11.337	22.8
n 6	0.231	0.062	0.25	0.42	0.497	1.12	0.449	0.667	1.46	0.441	1.887	3.9	0.542	6.287	12.7	0.743	9.362	18.85	0.955	12.537	25.2
n 7	0.169	0.139	0.405	0.474	0.619	1.365	0.539	0.912	1.95	0.546	1.962	4.05	0.641	6.587	13.3	0.875	9.837	19.8	1.112	13.112	26.35
n 8	0.197	0.214	0.555	0.39	0.562	1.25	0.454	0.837	1.8	0.463	1.767	3.66	0.557	5.937	12	0.751	8.887	17.9	0.957	11.769	23.665
n 9	0.232	0.119	0.365	0.452	0.537	1.2	0.497	0.792	1.71	0.487	1.887	3.9	0.597	6.289	12.705	0.811	9.444	19.015	1.044	12.552	25.23
alkali		point 0 (start)			point 1			point 3			point 3 (15%)			point 3.1 (50%0			point 3.2 (75%)			point 4
	force (N)	distance (mm)	time (sec)	force (N)	distance (mm)	time (sec)	force (N)	distance (mm)	time (sec)	force (N)	distance (mm)	time (sec)	force (N)	distance (mm)	time (sec)	force (N)	distance (mm)	time (sec)	force (N)	distance (mm)	time (sec)
n 1	0.313	0.235	2.48	0.512	0.745	7.58	0.544	1.034	10.47	0.548	1.144	11.575	0.562	3.68	36.93	0.603	5.65	56.635	0.702	7.538	75.51
n 2	0.135	0.179	2.62	0.457	0.923	10.06	0.493	1.198	12.815	0.499	1.295	13.78	0.516	4.381	44.645	0.571	6.503	65.865	0.693	8.639	87.225
n 3	0.142	0.111	1.24	0.278	0.607	6.2	0.304	0.896	9.095	0.298	1.502	15.155	0.323	5.071	50.845	0.368	7.497	75.1	0.461	10.032	100.455
n4	0.159	0.166	1.79	0.405	0.758	7.715	0.433	1.034	10.47	0.439	1.447	14.605	0.444	4.713	47.265	0.491	7.056	70.69	0.619	9.453	94.665
n 5	0.188	0.197	2.8	0.455	0.944	9.5	0.478	1.2	12.476	0.499	1.266	12.56	0.455	4.225	43.556	0.55	6.78	68.65	0.62	8.47	88.33
n 6	0.151	0.156	1.7	0.4	0.75	7.62	0.42	1.03	10.3	0.432	1.51	14.5	0.444	4.67	46.2	0.49	7.055	71.11	0.59	9.352	94.56

## Sheet: Fig 3
																								raw data	cuticle		1516	1533	1550	1564	1612	1627	1638	1650	1666	1682	1693	1702	1712
																										1482.99	0.00288921	0	0	0	0	0	0	0	0	0	0	0	0	0.00335111
																										1484.92	0.00488308	0	0	0	0	0	0	0	0	0	0	0	0	0.00266679
		Peak area									Relative Peak area															1486.85	0.00800349	0	0	0	0	0	0	0	0	0	0	0	0	0.00596122
BW	Parallel beta-strand	Unorder structure	Total Alpha helix	Total Beta turns	anti-parallel beta-strand	Lipid esters	Total area		BW	Parallel beta-strand	Unordered structure	Alpha helix	Beta turns	Anti-parallel beta-strand	Lipid esters											1488.78	0.0127214	0	0	0	0	0	0	0	0	0	0	0	0	0.0123529
Cuticle 1	12.8644		7.28711	4.8186	1.31765	0.714185	27.0019		Cuticle 1	47.6425	0	26.9874	17.8454	4.87983	2.64494											1490.7	0.0196092	0	0	0	0	0	0	0	0	0	0	0	0	0.0210363
Cuticle 2	9.92806	3.00021	5.02061	21.8864	3.00063	2.54309	45.379		Cuticle 2	36.7679	11.1111	18.5935	81.0548	11.1126	9.41818											1492.63	0.0293126	1.43536e-08	0	0	0	0	0	0	0	0	0	0	0	0.0371527
Cuticle 3	7.42995	3.43742	7.05879	7.3621	5.53456	1.92025	32.7431		Cuticle 3	27.5164	12.7303	26.1418	27.2651	20.4969	7.11152											1494.56	0.0424931	6.79731e-08	0	0	0	0	0	0	0	0	0	0	0	0.0578214
							35.0413		Avg	37.3089	7.94712	23.9076	42.0551	12.1631	6.39154											1496.49	0.0597382	2.98826e-07	0	0	0	0	0	0	0	0	0	0	0	0.0828605
Cortex 1	8.89343	4.68346	11.0998	7.86186	2.67965	0.43612	35.6543		Cortex 1	24.9435	13.1357	31.1317	22.0502	7.51564	1.22319											1498.42	0.0814433	1.21957e-06	0	0	0	0	0	0	0	0	0	0	0	0.107752
Cortex 2	8.6867	4.57519	9.22227	7.16604	3.51134	1.79767	34.9592		Cortex 2	24.3637	12.8321	25.8658	20.0987	9.84829	5.04194											1500.35	0.107678	4.62059e-06	0	0	0	0	0	0	0	0	0	0	0	0.128085
Cortex 3	9.06601	2.96527	7.2601	6.98888	4.18761	1.13274	31.6006		Cortex 3	25.4275	8.31673	20.3625	19.6018	11.745	3.17702											1502.28	0.138061	1.62516e-05	0	0	0	0	0	0	0	0	0	0	0	0.14462
							34.0714		Avg	24.9116	11.4282	25.7867	20.5836	9.70299	3.14738											1504.2	0.171666	5.3064e-05	3.39438e-08	3.51511e-09	0	0	0	0	0	0	0	0	0	0.152297
Medulla 1	9.35799	3.10405	7.20769	8.27849	4.23205	0.836297	33.0166		Medulla 1	28.3433	9.4015	21.8305	25.0737	12.818	2.53296											1506.13	0.206998	0.000160846	1.39574e-07	1.09253e-08	0	0	0	0	0	0	0	0	0	0.164755
Medulla 2	6.11939	2.6665	5.412	3.24918	2.59938	0.887191	20.9336		Medulla 2	18.5343	8.07625	16.3918	9.84106	7.87297	2.68711											1508.06	0.242057	0.000452611	5.40086e-07	3.27344e-08	0	0	0	0	0	0	0	0	0	0.217832
Medulla 3	6.62156	2.58369	4.64579	3.83995	2.00986	1.43879	21.1396		Medulla 3	20.0553	7.82542	14.0711	11.6304	6.08743	4.35778											1509.99	0.274498	0.00118235	1.96667e-06	9.45474e-08	0	0	0	0	0	0	0	0	0	0.255284
							25.0299		Avg	22.311	8.43439	17.4311	15.5151	8.92612	3.19262											1511.92	0.301878	0.0028673	6.73926e-06	2.6325e-07	0	0	0	0	0	0	0	0	0	0.285353
						Total	94.1426																			1513.85	0.321953	0.00645513	2.17323e-05	7.06585e-07	0	0	0	0	0	0	0	0	0	0.312694
																										1515.78	0.332983	0.013491	6.59493e-05	1.82824e-06	0	0	0	0	0	0	0	0	0	0.343791
		Peak area									Relative Peak area															1517.7	0.333982	0.026175	0.000188334	4.56013e-06	0	0	0	0	0	0	0	0	0	0.376015
F-3	Parallel beta-strand	Unorder structure	Total Alpha helix	Total Beta turns	anti-parallel beta-strand	Lipid esters	Total area		F-3	Parallel beta-strand	Unordered structure	Alpha helix	Beta turns	Anti-parallel beta-strand	Lipid esters											1519.63	0.324858	0.0471451	0.000506123	1.09647e-05	0	0	0	0	0	0	0	0	0	0.392036
Cuticle 1	7.60863	0	9.95136	5.72531	2.18293	1.19564	26.6639		Cuticle 1	28.5353	0	37.3215	21.4722	8.18684	4.48411											1521.56	0.306431	0.0788301	0.00127996	2.5415e-05	0	0	0	0	0	0	0	0	0	0.407485
Cuticle 2	5.12383	2.04919	8.09398	0.775958	5.16952	4.39543	25.6079		Cuticle 2	19.2164	7.68527	30.3556	2.91015	19.3877	16.4846											1523.49	0.280312	0.122364	0.00304613	5.67882e-05	0	0	0	0	0	0	0	0	0	0.433754
Cuticle 3	5.51921	1.46403	8.37302	0.883877	3.254	3.87595	23.3701		Cuticle 3	20.6992	5.49067	31.4021	3.31489	12.2038	14.5363											1525.42	0.248669	0.176327	0.00682202	0.000122321	0	0	0	0	0	0	0	0	0	0.45064
							25.214		Avg	22.817	4.39198	33.0264	9.2324	13.2595	11.835											1527.35	0.213929	0.23588	0.0143777	0.000253992	0	0	0	0	0	0	0	0	0	0.468749
Cortex 1	13.04	7.69259	9.38956	9.57259	3.87855	0.579271	44.1525		Cortex 1	29.5339	17.4228	21.2662	21.6807	8.78443	1.31198											1529.27	0.178479	0.292934	0.0285153	0.000508408	0	0	0	0	0	0	0	0	0	0.494702
Cortex 2	6.15168	4.37031	11.1895	7.87161	4.85922	2.41797	36.8603		Cortex 2	13.9328	9.89822	25.3428	17.8282	11.0055	5.47639											1531.2	0.144403	0.337718	0.0532203	0.000981024	0	0	0	0	0	0	0	0	0	0.523528
Cortex 3	10.6733	3.72753	6.60355	8.47012	2.12541	1.27862	32.8786		Cortex 3	24.1738	8.4424	14.9562	19.1838	4.81378	2.89591											1533.13	0.113301	0.361446	0.0934737	0.00182483	0	0	0	0	0	0	0	0	0	0.566103
							37.9638		Avg	22.5468	11.9211	20.5217	19.5642	8.20124	3.22809											1535.06	0.0862107	0.35912	0.154495	0.00327219	0	0	0	0	0	0	0	0	0	0.608513
Medulla 1	9.37088	5.20924	9.85071	10.9678	3.86503	1.86987	41.1335		Medulla 1	22.7816	12.6642	23.9481	26.6639	9.3963	4.54585											1536.99	0.0636148	0.331238	0.240297	0.00565628	0	0	0	0	0	0	0	0	0	0.639843
Medulla 2	9.54878	2.50099	9.06231	9.2015	5.11544	0.958946	36.388		Medulla 2	23.2141	6.08018	22.0314	22.3698	12.4362	2.3313											1538.92	0.0455224	0.283627	0.35172	0.00942535	0	0	0	0	0	0	0	0	0	0.692575
Medulla 3	7.72742	4.1922	8.89348	11.0599	1.55625	3.30507	36.7343		Medulla 3	18.7862	10.1917	21.621	26.8877	3.7834	8.03497											1540.85	0.0315908	0.225455	0.484458	0.0151405	0	0	0	0	0	0	0	0	0	0.764255
							38.0853		Avg	21.594	9.64536	22.5335	25.3071	8.53862	4.97071											1542.77	0.0212602	0.166371	0.627954	0.0234453	0	0	0	0	0	0	0	0	0	0.848447
						Total	101.263																			1544.7	0.0138753	0.113973	0.765969	0.0349982	0	0	0	0	0	0	0	0	0	0.90609
																										1546.63	0.00878191	0.0724822	0.879237	0.050363	0	0	0	0	0	0	0	0	0	0.961608
																										1548.56	0.00539019	0.0427924	0.949759	0.0698638	0	0	0	0	0	0	0	0	0	1.00735
																										1550.49	0.0032084	0.0234535	0.965456	0.093426	0	0	0	0	0	0	0	0	0	1.05056
	wavenumber (cm-1)																									1552.42	0.00185201	0.0119331	0.923556	0.120436	0	0	0	0	0	0	0	0	0	1.0763
	Reference	used range		median																						1554.34	0.00103673	0.00563648	0.831392	0.149666	0	0	0	0	0	0	0	0	0	1.06232
		maximum	minimum																							1556.27	0.000562809	0.00247153	0.704305	0.179292	0	0	0	0	0	0	0	0	0	1.01349
Parallel beta-strand	1630 (31)	1633	1626	1629.5																						1558.2	0.000296295	0.00100607	0.561471	0.207051	0	0	0	0	0	0	0	0	0	0.814756
	1678 (31)	1683	1671	1677																						1560.13	0.000151272	0.000380189	0.421217	0.230497	0	0	0	0	0	0	0	0	0	0.563739
Unordered structure	1642 (31)	1642	1632	1637																						1562.06	7.48964e-05	0.000133375	0.297369	0.24736	0	0	0	0	0	0	0	0	0	0.497457
Alpha helix	1654 (31)	1664	1645	1654.5																						1563.99	3.59611e-05	4.34366e-05	0.19756	0.255899	0	0	0	0	0	0	0	0	0	0.446682
Beta turns	1615 (31)	1620	1611	1615.5																						1565.91	1.67446e-05	1.31324e-05	0.123513	0.255201	0	0	0	0	0	0	0	0	0	0.385867
	1666 (31)	1671	1667	1669																						1567.84	7.56114e-06	3.68583e-06	0.0726673	0.245341	0	0	0	0	0	0	0	0	0	0.324848
Anti-parallel beta-strand	1690 (31)	1695	1688	1691.5																						1569.77	3.31107e-06	9.60361e-07	0.0402325	0.22737	0	0	0	0	0	0	0	0	0	0.257609
Lipid esters	1718 (31)	1723	1702	1712.5																						1571.7	1.40611e-06	2.32294e-07	0.0209617	0.203129	0	0	0	0	0	0	0	0	0	0.215274
																										1573.63	5.79083e-07	5.21612e-08	0.0102775	0.174938	0	0	0	0	0	0	0	0	0	0.193875
Ref: 31. Petibois C, Deleris G. Chemical mapping of tumor progression by FT-IR imaging: towards molecular histopathology. Trends Biotechnol. 2006;24(10):455-462. doi:10.1016/j.tibtech.2006.08.005																										1575.56	2.31277e-07	1.08733e-08	0.00474201	0.145235	0	0	0	0	0	0	0	0	0	0.154199
																										1577.49	8.9576e-08	0	0.00205896	0.116234	0	0	0	0	0	0	0	0	0	0.10485
																										1579.41	3.36451e-08	0	0.000841289	0.0896748	8.48353e-10	0	0	0	0	0	0	0	0	0.0780102
																										1581.34	1.22552e-08	0	0.000323485	0.0666933	6.35509e-09	0	0	0	0	0	0	0	0	0.0629614
																										1583.27	4.32903e-09	0	0.000117051	0.0478155	4.22239e-08	0	0	0	0	0	0	0	0	0.0482003
																										1585.2	0	0	3.98574e-05	0.0330468	2.4882e-07	0	0	0	0	0	0	0	0	0.0352307
																										1587.13	0	0	1.27719e-05	0.0220174	1.30048e-06	3.15382e-09	0	0	0	0	0	0	0	0.0251174
																										1589.06	0	0	3.85133e-06	0.0141409	6.02855e-06	1.70148e-08	0	0	0	0	0	0	0	0.0178692
																										1590.98	0	0	1.0929e-06	0.00875513	2.47864e-05	8.4512e-08	0	0	0	0	0	0	0	0.0119557
																										1592.91	0	0	2.91851e-07	0.00522544	9.03867e-05	3.86466e-07	0	0	0	0	0	0	0	0.00943984
																										1594.84	0	0	7.33422e-08	0.00300648	0.000292339	1.62707e-06	0	0	0	0	0	0	0	0.00753726
																										1596.77	0	0	1.73444e-08	0.00166751	0.000838611	6.30668e-06	0	0	0	0	0	0	0	0.00515966
																										1598.7	0	0	0	0.000891565	0.00213366	2.2506e-05	0	0	0	0	0	0	0	0.00363781
																										1600.63	0	0	0	0.000459528	0.00481483	7.39429e-05	1.85536e-08	0	0	0	0	0	0	0.00443251
																										1602.56	0	0	0	0.000228322	0.00963668	0.000223664	9.58488e-08	0	0	0	0	0	0	0.00807099
																										1604.48	0	0	0	0.000109359	0.0171067	0.000622872	4.54944e-07	0	0	0	0	0	0	0.016578
																										1606.41	0	0	0	5.0494e-05	0.0269336	0.00159699	1.98399e-06	1.23182e-08	0	0	0	0	0	0.0288816
																										1608.34	0	0	0	2.24749e-05	0.0376109	0.0037697	7.94936e-06	5.51475e-08	0	0	0	0	0	0.0426748
																										1610.27	0	0	0	9.64344e-06	0.0465827	0.00819245	2.92642e-05	2.30918e-07	0	0	0	0	0	0.054756
																										1612.2	0	0	0	3.98878e-06	0.0511713	0.0163916	9.89812e-05	9.04368e-07	0	0	0	0	0	0.0679325
																										1614.13	0	0	0	1.59046e-06	0.0498562	0.0301947	0.000307595	3.31271e-06	4.59061e-08	0	0	0	0	0.0797293
																										1616.06	0	0	0	6.11337e-07	0.0430827	0.0512085	0.000878252	1.13495e-05	1.60245e-07	0	0	0	0	0.0927608
																										1617.98	0	0	0	2.26524e-07	0.0330201	0.0799567	0.00230393	3.63682e-05	5.33751e-07	0	0	0	0	0.118015
																										1619.91	0	0	0	8.09132e-08	0.0224463	0.11494	0.00555305	0.000108998	1.69642e-06	0	0	0	0	0.145353
																										1621.84	0	0	0	2.78613e-08	0.0135332	0.152119	0.0122972	0.000305542	5.14478e-06	0	0	0	0	0.175831
																										1623.77	0	0	0	9.24824e-09	0.00723685	0.185354	0.0250202	0.000801079	1.48882e-05	0	0	0	0	0.218551
																										1625.7	0	0	0	2.95932e-09	0.00343233	0.207932	0.0467721	0.00196441	4.11107e-05	0	0	0	0	0.25993
																										1627.63	0	0	0	0	0.00144384	0.214754	0.0803331	0.0045055	0.00010832	0	0	0	0	0.301003
																										1629.55	0	0	0	0	0.000538692	0.204204	0.126769	0.00966512	0.000272335	0	0	0	0	0.345238
																										1631.48	0	0	0	0	0.00017826	0.178767	0.1838	0.0193921	0.000653337	0	0	0	0	0.384076
																										1633.41	0	0	0	0	5.23185e-05	0.144083	0.244843	0.036391	0.00149559	0	0	0	0	0.419352
																										1635.34	0	0	0	0	1.36191e-05	0.106915	0.299669	0.0638729	0.00326682	0	0	0	0	0.470067
																										1637.27	0	0	0	0	3.14438e-06	0.0730409	0.336982	0.104856	0.00680894	0	0	0	0	0.527521
																										1639.2	0	0	0	0	6.43891e-07	0.0459405	0.348164	0.160998	0.0135417	0	0	0	0	0.572886
																										1641.12	0	0	0	0	1.16945e-07	0.0266028	0.330501	0.231208	0.0256985	0	0	0	0	0.615988
																										1643.05	0	0	0	0	1.88382e-08	0.0141827	0.288252	0.310555	0.0465352	0	0	0	0	0.653503
																										1644.98	0	0	0	0	2.69146e-09	0.00696135	0.230985	0.390146	0.0804073	5.45206e-08	0	0	0	0.694248
																										1646.91	0	0	0	0	0	0.00314579	0.170062	0.458425	0.132571	2.9352e-07	0	0	0	0.774717
																										1648.84	0	0	0	0	0	0.00130878	0.115038	0.503805	0.208566	1.44494e-06	0	0	0	0.857028
																										1650.77	0	0	0	0	0	0.000501309	0.071497	0.517858	0.313096	6.50425e-06	0	0	0	0.889331
																										1652.7	0	0	0	0	0	0.000176785	0.0408268	0.497864	0.448489	2.67718e-05	0	0	0	0.952713
																										1654.62	0	0	0	0	0	5.73969e-05	0.0214197	0.447677	0.613007	0.000100761	0	0	0	1.09853
																										1656.55	0	0	0	0	0	1.71566e-05	0.0103251	0.376505	0.799502	0.00034677	0	0	0	1.20864
																										1658.48	0	0	0	0	0	4.72146e-06	0.00457285	0.296163	0.994978	0.00109125	0	0	0	1.29593
																										1660.41	0	0	0	0	0	1.19625e-06	0.00186076	0.217893	1.18154	0.00314009	0	0	0	1.38347
																										1662.34	0	0	0	0	0	2.79043e-07	0.000695673	0.149938	1.33882	0.00826217	0	0	0	1.4927
																										1664.27	0	0	0	0	0	5.99268e-08	0.000238964	0.0965004	1.44756	0.0198783	0	0	0	1.58084
																										1666.19	0	0	0	0	0	1.18487e-08	7.5417e-05	0.05809	1.49345	0.043732	0	0	0	1.59621
																										1668.12	0	0	0	0	0	2.15687e-09	2.18685e-05	0.0327059	1.47022	0.0879737	1.32245e-08	0	0	1.58361
																										1670.05	0	0	0	0	0	0	5.82613e-06	0.0172229	1.38108	0.161823	1.65976e-07	0	0	1.55457
																										1671.98	0	0	0	0	0	0	1.42611e-06	0.00848274	1.23792	0.272184	1.71015e-06	0	0	1.52291
																										1673.91	0	0	0	0	0	0	3.20728e-07	0.00390769	1.05878	0.418619	1.44658e-05	7.60689e-09	0	1.49579
																										1675.84	0	0	0	0	0	0	6.62723e-08	0.00168368	0.864091	0.588721	0.000100456	7.28899e-08	0	1.45256
																										1677.77	0	0	0	0	0	0	1.25817e-08	0.000678498	0.672905	0.757066	0.000572707	5.96319e-07	0	1.41451
																										1679.69	0	0	0	0	0	0	0	0.000255736	0.50002	0.89021	0.00268046	4.16527e-06	7.44042e-09	1.38876
																										1681.62	0	0	0	0	0	0	0	9.01549e-05	0.354537	0.957161	0.0102994	2.48404e-05	5.06605e-08	1.34612
																										1683.55	0	0	0	0	0	0	0	2.97262e-05	0.23987	0.941048	0.0324888	0.000126481	3.06859e-07	1.21699
																										1685.48	0	0	0	0	0	0	0	9.16731e-06	0.154857	0.846005	0.0841355	0.000549853	1.65349e-06	1.05796
																										1687.41	0	0	0	0	0	0	0	2.64422e-06	0.0953946	0.695453	0.178874	0.00204088	7.9261e-06	0.978969
																										1689.34	0	0	0	0	0	0	0	7.13358e-07	0.0560735	0.522754	0.312204	0.00646758	3.37998e-05	0.910857
																										1691.27	0	0	0	0	0	0	0	1.79999e-07	0.0314508	0.359303	0.447354	0.0174992	0.000128222	0.850047
																										1693.19	0	0	0	0	0	0	0	4.248e-08	0.0168324	0.225818	0.526243	0.0404247	0.000432721	0.80179
																										1695.12	0	0	0	0	0	0	0	9.37677e-09	0.00859606	0.129775	0.508212	0.0797309	0.00129912	0.732478
																										1697.05	0	0	0	0	0	0	0	0	0.00418884	0.0681955	0.402926	0.134264	0.00346964	0.617917
																										1698.98	0	0	0	0	0	0	0	0	0.00194772	0.0327684	0.262258	0.193038	0.00824357	0.496555
																										1700.91	0	0	0	0	0	0	0	0	0.000864175	0.0143976	0.140137	0.236962	0.0174237	0.401216
																										1702.84	0	0	0	0	0	0	0	0	0.000365861	0.00578439	0.0614755	0.248352	0.0327615	0.354635
																										1704.77	0	0	0	0	0	0	0	0	0.000147798	0.002125	0.0221398	0.222233	0.0548001	0.309125
																										1706.69	0	0	0	0	0	0	0	0	5.69723e-05	0.000713833	0.00654585	0.169786	0.0815443	0.252666
																										1708.62	0	0	0	0	0	0	0	0	2.09554e-05	0.000219264	0.00158885	0.11075	0.107945	0.213552
																										1710.55	0	0	0	0	0	0	0	0	7.35482e-06	6.15846e-05	0.000316607	0.0616797	0.127117	0.187607
																										1712.48	0	0	0	0	0	0	0	0	2.46312e-06	1.58165e-05	5.17942e-05	0.0293286	0.133169	0.169548
																										1714.41	0	0	0	0	0	0	0	0	7.87118e-07	3.71436e-06	6.95608e-06	0.0119067	0.124108	0.153075
																										1716.34	0	0	0	0	0	0	0	0	2.40013e-07	7.9761e-07	7.66955e-07	0.00412709	0.102894	0.105592
																										1718.26	0	0	0	0	0	0	0	0	6.98341e-08	1.56614e-07	6.94222e-08	0.00122138	0.0758881	0.0499841
																										1720.19	0	0	0	0	0	0	0	0	1.93884e-08	2.81194e-08	0	0.000308607	0.0497914	0.0362976
																										1722.12	0	0	0	0	0	0	0	0	0	0	0	6.65756e-05	0.0290623	0.0383589
																										1724.05	0	0	0	0	0	0	0	0	0	0	0	1.22624e-05	0.0150904	0.0382491
																										1725.98	0	0	0	0	0	0	0	0	0	0	0	1.92837e-06	0.00697058	0.0357406
																											4.78673	3.34364	9.83353	3.36085	0.372082	1.87327	3.00021	5.02061	17.3006	8.05478	3.00063	1.57091	0.972183

## Sheet:  Fig 4
	TREATMENTS
energy	ASH	Ammonia	H2O2	water
2452.01	0.000813714	0.0019184	0.00130324	0.00110198
2452.2	0.0025787	0.000950009	0.000967537	0.00110878
2452.4	-0.0002315	0.000388598	-0.000349396	0.0030718
2452.6	0.000181269	0.00112494	0.00141742	0.0014035
2452.8	0.000226953	0.00141608	3.17055e-05	0.000648338
2453	0.00185967	0.000110323	0.00206316	-0.000528334
2453.2	0.00119531	-0.000906928	0.00104351	0.000157625
2453.4	-0.000831611	0.000709999	0.000271954	-0.000569346
2453.6	-0.0012207	0.000519655	2.27894e-05	0.000450478
2453.8	-0.000231975	0.00145665	0.00124705	0.000689048
2454.01	0.00049348	0.000155376	-0.000772	-0.000256508
2454.2	0.000110876	-0.000561082	0.000147685	-0.000690676
2454.4	-0.00142455	0.00026102	0.0016509	0.000282862
2454.6	-0.000407404	-0.00052896	0.000108134	-0.000586724
2454.81	-7.11847e-05	0.000322953	-0.000815179	-8.1342e-05
2455	0.000424504	-0.000645965	0.00100015	-0.000145223
2455.19	-4.60329e-05	-0.000680417	-0.000646843	-0.000537301
2455.4	-0.000372619	-0.000387032	-0.000716081	0.000352592
2455.61	-0.00174685	-0.00078358	-0.00101429	-0.000425686
2455.81	0.00013134	-0.00147215	-0.00130579	-7.634e-05
2456.01	0.000398	-0.00067356	-0.00178147	-0.000745832
2456.21	-0.00111558	0.000178884	-0.00123643	-0.00104312
2456.4	-0.00085633	-0.000144146	-0.00122485	-0.00207065
2456.61	-0.00116644	5.87758e-05	-0.000469003	-0.00184549
2456.8	0.000847045	-0.00156616	-0.000688681	-0.00076307
2457	-0.00183512	-0.00100808	0.000649394	-0.00102291
2457.21	0.000212602	-0.00037099	-0.00108023	0.000583728
2457.4	-0.000169816	-0.00109162	-0.000639469	-0.000857007
2457.61	0.00184297	-0.00098602	-0.00123799	6.00331e-05
2457.8	-0.00244358	-0.00143636	-0.0011861	-0.00119486
2458	-0.000529295	-0.000756671	-0.00127363	-0.00221147
2458.21	-0.000101829	-0.00102123	-0.00158379	0.00055522
2458.4	-0.00105917	0.000256256	0.00029191	-0.000505569
2458.6	-0.000125716	-0.000106676	0.000201819	0.000477364
2458.8	0.000370565	-0.000489039	-0.000726689	-1.52453e-05
2459.01	-0.000483029	0.00023203	0.00027291	-0.00156054
2459.2	0.00187181	-0.000151147	-0.00105194	-0.000866169
2459.41	-7.08406e-05	-0.000961857	-0.000346755	0.000478856
2459.6	-0.000837135	-0.000947928	0.000388345	-0.000728572
2459.81	0.00209297	-0.000896307	0.000177775	-0.000401526
2460	-0.00152861	0.000273627	0.000434317	-0.00124977
2460.21	-0.00101832	-0.000309551	-0.00054229	0.000384054
2460.41	0.000648583	-0.000232576	-0.000721895	0.00119942
2460.6	0.000404824	0.00112038	-0.000294219	0.00156717
2460.8	0.00040464	0.000725698	-0.000149265	-0.000240385
2461	0.000220285	0.000314614	0.00204263	0.00176964
2461.2	0.00127912	0.00149872	0.00152601	0.000848232
2461.4	-0.00138451	0.00140844	0.000828459	0.00205513
2461.6	-0.000204845	0.000705729	0.000562903	4.47649e-05
2461.81	0.00251492	0.0014774	0.00165427	0.0013451
2462	0.000390446	0.00146763	0.00192685	0.000527879
2462.2	0.0026449	0.00236232	0.00156338	0.00195344
2462.4	0.00155627	0.00254314	0.0033043	0.00200391
2462.6	0.003673	0.00331772	0.00255365	0.00192894
2462.8	0.00250612	0.00245058	0.00258001	0.00333448
2463	0.00438444	0.00493294	0.00308756	0.00482026
2463.2	0.00444916	0.00625732	0.00434323	0.00344991
2463.4	0.00621756	0.00585518	0.00450121	0.00367687
2463.61	0.00617129	0.00522914	0.00606138	0.00477151
2463.8	0.0060251	0.00551232	0.00521263	0.00525197
2464	0.00759168	0.00805188	0.00571797	0.00584926
2464.21	0.00549079	0.00822576	0.00604265	0.00633587
2464.4	0.0102386	0.00871132	0.00915558	0.00863307
2464.6	0.00903888	0.00803296	0.00745256	0.0111207
2464.8	0.00800368	0.0111541	0.0103893	0.00981409
2465.01	0.012232	0.0106542	0.0116957	0.0129375
2465.21	0.012504	0.0141706	0.010712	0.0140304
2465.4	0.0140684	0.0153658	0.00995156	0.0147017
2465.6	0.0170656	0.0183814	0.0138697	0.0151661
2465.8	0.0158858	0.0195838	0.0148464	0.019326
2466	0.0196353	0.0231542	0.015866	0.02299
2466.21	0.024799	0.0242566	0.0184007	0.0230427
2466.4	0.0235287	0.0278418	0.0213636	0.025437
2466.6	0.0267214	0.0313087	0.0221323	0.0317301
2466.8	0.0336514	0.0339403	0.026666	0.03456
2467	0.0345495	0.0405496	0.0291446	0.0411103
2467.21	0.0417373	0.0436485	0.0353867	0.0449801
2467.41	0.047187	0.0504651	0.0382153	0.0517082
2467.61	0.0545359	0.0551931	0.0427506	0.0567403
2467.81	0.0663295	0.0675618	0.0494015	0.066055
2468	0.0797155	0.0752754	0.0581794	0.0784752
2468.2	0.0881508	0.0876594	0.0637688	0.0939158
2468.4	0.112567	0.107073	0.0795402	0.116317
2468.6	0.137539	0.133374	0.0991863	0.144743
2468.8	0.184217	0.166376	0.125061	0.183766
2469	0.233868	0.210462	0.157834	0.231168
2469.2	0.312728	0.276109	0.206086	0.308768
2469.4	0.415696	0.381511	0.28157	0.413043
2469.6	0.535774	0.503385	0.362987	0.543642
2469.8	0.682782	0.646982	0.483775	0.694566
2470	0.839602	0.834925	0.609269	0.857194
2470.2	1.00492	1.03539	0.752199	1.06003
2470.4	1.17451	1.25363	0.893262	1.25891
2470.6	1.33457	1.42563	1.0314	1.42316
2470.8	1.47396	1.59695	1.13919	1.55925
2471	1.58204	1.69473	1.20542	1.67208
2471.2	1.66353	1.77559	1.24146	1.73391
2471.4	1.72016	1.80616	1.24621	1.75012
2471.6	1.78715	1.77842	1.23612	1.73092
2471.8	1.76826	1.74972	1.21767	1.71582
2472	1.74227	1.71399	1.19594	1.6614
2472.2	1.71793	1.66231	1.18587	1.61023
2472.4	1.63053	1.59139	1.16972	1.54399
2472.6	1.54232	1.53537	1.15993	1.47334
2472.8	1.43164	1.44451	1.13407	1.39549
2473.01	1.33763	1.351	1.09404	1.30628
2473.2	1.20676	1.22933	1.04147	1.21029
2473.4	1.12944	1.12843	0.995799	1.1242
2473.6	1.05	1.04992	0.9614	1.05577
2473.8	1.00518	0.982062	0.942191	0.988986
2474	1.00116	0.944618	0.919221	0.950714
2474.2	0.976282	0.921351	0.930478	0.933939
2474.4	0.965832	0.918051	0.921298	0.929855
2474.6	0.980466	0.932566	0.933728	0.929699
2474.8	0.990407	0.931855	0.94006	0.945038
2475	0.997632	0.94747	0.934269	0.941618
2475.2	1.00269	0.965752	0.931723	0.954573
2475.4	1.02711	0.971109	0.921014	0.992119
2475.6	1.0467	0.982286	0.912778	0.978455
2475.8	1.0636	1.00614	0.905758	0.999631
2476	1.06916	1.04578	0.903317	1.01888
2476.2	1.09081	1.05841	0.908981	1.04745
2476.41	1.10708	1.07718	0.903742	1.06751
2476.6	1.13241	1.10494	0.917744	1.08972
2476.8	1.17125	1.12375	0.932154	1.13026
2477.01	1.16524	1.15289	0.958727	1.12473
2477.2	1.2075	1.17412	0.991272	1.15793
2477.4	1.21308	1.18008	1.03248	1.17494
2477.6	1.24031	1.19987	1.09045	1.17875
2477.8	1.2593	1.23455	1.14781	1.20346
2478.01	1.29566	1.26583	1.22643	1.22392
2478.2	1.3159	1.29864	1.31758	1.24433
2478.4	1.34775	1.31266	1.42067	1.25646
2478.6	1.37572	1.32776	1.48024	1.27425
2478.8	1.39395	1.35345	1.56185	1.29356
2479	1.41867	1.36697	1.62466	1.3089
2479.19	1.42172	1.36244	1.67976	1.30733
2479.4	1.42851	1.37257	1.69767	1.30524
2479.6	1.42081	1.36308	1.70393	1.31064
2479.81	1.40749	1.3545	1.69593	1.3137
2480	1.39307	1.33591	1.64795	1.2997
2480.21	1.36313	1.31439	1.59972	1.29767
2480.4	1.332	1.28723	1.55168	1.28296
2480.6	1.31839	1.26508	1.49001	1.27555
2480.8	1.30251	1.2447	1.44004	1.2599
2481.01	1.26924	1.22071	1.37298	1.21997
2481.2	1.21996	1.19381	1.32289	1.21306
2481.4	1.20929	1.17269	1.25728	1.1919
2481.6	1.17788	1.15149	1.21361	1.16855
2481.81	1.16056	1.14199	1.18001	1.16346
2482	1.14769	1.11958	1.13887	1.14253
2482.2	1.12409	1.10293	1.11066	1.11579
2482.41	1.12221	1.09923	1.08662	1.10252
2482.6	1.10211	1.09087	1.07322	1.09956
2482.81	1.09845	1.08181	1.05825	1.07038
2483.01	1.0877	1.07665	1.0568	1.07655
2483.2	1.085	1.07013	1.0484	1.08467
2483.4	1.10006	1.05887	1.03565	1.06069
2483.6	1.08652	1.05754	1.02632	1.06177
2483.8	1.06582	1.05416	1.03973	1.04354
2484.01	1.06807	1.0633	1.03515	1.0484
2484.2	1.06105	1.04598	1.04104	1.04973
2484.4	1.06859	1.05857	1.02693	1.06062
2484.61	1.06353	1.04956	1.03198	1.05693
2484.81	1.0839	1.0439	1.02535	1.04155
2485	1.07788	1.05164	1.02618	1.05383
2485.2	1.04938	1.04424	1.01828	1.05681
2485.4	1.0525	1.04722	1.02213	1.04676
2485.61	1.06059	1.04334	1.01631	1.05548
2485.8	1.05763	1.0415	1.01755	1.04575
2486	1.04805	1.04712	1.02335	1.04555
2486.21	1.05962	1.04268	1.01838	1.0396
2486.41	1.04573	1.05731	1.01685	1.05391
2486.6	1.03725	1.03749	1.01768	1.03832
2486.8	1.03105	1.04775	1.01961	1.02903
2487	1.04892	1.04031	1.00676	1.03324
2487.21	1.03285	1.05016	1.00723	1.02214
2487.41	1.02874	1.04248	1.01269	1.03495
2487.61	1.01983	1.03808	1.0052	1.02069
2487.8	1.02777	1.0425	1.00766	1.02673
2488	1.03325	1.01952	0.994264	1.03075
2488.2	1.02711	1.03189	1.00094	1.04394
2488.4	1.02655	1.02494	0.992546	1.03839
2488.61	1.02587	1.02449	0.992278	1.02951
2488.81	1.0129	1.02604	0.995443	1.03586
2489	1.01457	1.02824	1.00295	1.03109
2489.2	1.03437	1.02983	0.996529	1.0172
2489.41	1.01787	1.02979	1.00097	1.01488
2489.61	1.00572	1.0275	0.999856	1.0262
2489.8	1.01665	1.01156	1.0012	1.01396
2490	1.00702	1.02675	0.998596	1.00174
2490.2	1.02076	1.02482	1.00608	1.01602
2490.4	1.02111	1.02683	0.992659	1.01795
2490.6	1.03554	1.0207	1.00929	1.01853
2490.8	1.02065	1.00735	1.00166	1.0301
2491	1.01946	1.00705	1.00763	1.01594
2491.2	1.01988	1.01415	1.00858	1.01128
2491.4	1.02882	1.02102	1.01621	1.01825
2491.6	1.00542	1.02238	1.02622	1.00861
2491.8	1.02153	1.01857	1.02719	1.00904
2492	1.01873	1.026	1.0337	1.01223
2492.21	1.02734	1.01734	1.03027	1.0199
2492.41	1.02556	1.01881	1.03381	1.01353
2492.6	1.01639	1.01632	1.02788	1.00938
2492.81	1.02614	1.00813	1.04112	1.01988
2493	1.01295	1.01218	1.03222	1.01437
2493.2	1.01293	1.02766	1.04129	1.02129
2493.4	1.02326	1.02027	1.05009	1.01543
2493.6	1.02191	1.02339	1.05689	1.01641
2493.8	1.02049	1.01876	1.04828	1.01905
2494	1.02047	1.0254	1.05636	1.01221
2494.2	1.02704	1.0085	1.05882	1.02062
2494.4	1.01008	1.02032	1.05442	1.01027
2494.6	1.00157	1.0177	1.05591	1.01129
2494.8	1.00391	1.02228	1.05646	1.01544
2495	1.01108	1.0168	1.0452	1.01099
2495.2	1.00846	1.00992	1.04966	1.004
2495.41	1.00106	1.00085	1.05469	1.00615
2495.6	1.00184	1.00224	1.05053	1.00377
2495.8	1.00801	1.0092	1.05864	1.01244
2496	1.01287	1.00467	1.04886	1.0119
2496.2	1.01967	1.00409	1.04655	1.01126
2496.4	1.01592	1.00276	1.04365	0.999551
2496.6	1.00407	1.00354	1.04565	1.008
2496.79	1.00904	0.99741	1.04642	1.00082
2497	1.00376	0.994475	1.03991	1.01484
2497.2	1.00402	0.98951	1.04283	0.995013
2497.4	0.992034	0.996092	1.03576	0.999006
2497.6	0.984977	0.983026	1.03569	0.989122
2497.8	1.01465	0.988269	1.02995	0.999542
2498	0.998134	0.986398	1.02365	0.996791
2498.2	0.986888	0.990086	1.02616	0.995782
2498.4	0.997936	0.98461	1.02582	0.987037
2498.6	0.992065	0.992799	1.02513	0.985479
2498.8	0.983585	0.981214	1.01189	0.995221
2499	0.984792	0.982543	1.01825	0.980032
2499.19	0.994051	0.977707	1.01415	0.984924
2499.4	0.975983	0.987565	1.01114	0.984373
2499.6	0.990241	0.983521	1.00716	0.970752
2499.8	0.973042	0.985011	1.01111	0.973041
2500	0.970117	0.972915	1.00144	0.972179
2500.2	0.972084	0.978199	1.00331	0.971655
2500.41	0.960414	0.977476	0.994816	0.975838
2500.6	0.972575	0.971026	0.990195	0.967041
2500.8	0.976474	0.973035	0.98147	0.972799
2501.01	0.977878	0.966873	0.980873	0.969197
2501.2	0.966945	0.974981	0.991312	0.98305
2501.4	0.977305	0.967432	0.992565	0.965269
2501.6	0.971209	0.971577	0.999086	0.9684
2501.8	0.973844	0.969313	0.982242	0.978356
2502	0.962231	0.975171	0.965148	0.966217
2502.2	0.952188	0.963489	0.987955	0.974381
2502.4	0.972977	0.973274	0.975703	0.974079
2502.61	0.976638	0.965374	0.975623	0.972693
2502.8	0.975534	0.97114	0.966231	0.96829
2503	0.943659	0.978536	0.968768	0.965082
2503.2	0.967464	0.975894	0.961647	0.959249
2503.4	0.969214	0.975443	0.955668	0.974198
2503.6	0.959877	0.97075	0.963062	0.962085
2503.8	0.961695	0.96616	0.949947	0.970432
2504	0.962529	0.969004	0.963043	0.956963
2504.2	0.969168	0.980752	0.962416	0.96942
2504.4	0.971329	0.957158	0.954884	0.971707
2504.61	0.961417	0.964648	0.953401	0.967941
2504.8	0.96463	0.967301	0.955805	0.971077
2505.01	0.96283	0.957518	0.956108	0.963042
2505.21	0.956059	0.96682	0.95297	0.974648
2505.4	0.960544	0.962942	0.95849	0.975722
2505.6	0.97402	0.963762	0.951217	0.961277
2505.81	0.965227	0.978447	0.954887	0.971087
2506	0.962434	0.966391	0.945228	0.972441
2506.21	0.962338	0.960436	0.948338	0.966038
2506.41	0.961657	0.963583	0.951018	0.962325
2506.6	0.94789	0.964908	0.946267	0.972006
2506.79	0.97093	0.966694	0.942801	0.976246
2507	0.957664	0.960156	0.943331	0.966584
2507.2	0.955303	0.967089	0.947599	0.962157
2507.4	0.975844	0.963601	0.940314	0.983285
2507.6	0.955534	0.966005	0.950476	0.959866
2507.81	0.959529	0.972386	0.949586	0.97753
2508	0.961428	0.963324	0.951205	0.97072
2508.2	0.960403	0.97208	0.94486	0.953852
2508.4	0.94347	0.973016	0.950519	0.964844
2508.61	0.960097	0.97042	0.94993	0.97366
2508.8	0.956762	0.964647	0.951697	0.971541
2509.01	0.963217	0.968376	0.950855	0.978736
2509.2	0.953729	0.966809	0.950751	0.980088
2509.4	0.961676	0.972908	0.949035	0.966419
2509.59	0.970889	0.973075	0.962183	0.965146
2509.8	0.966128	0.968968	0.960353	0.970144
2510.01	0.975861	0.98223	0.950138	0.980737
2510.2	0.977113	0.975354	0.954832	0.976671
2510.4	0.967032	0.974641	0.957437	0.970405
2510.6	0.966816	0.97431	0.962153	0.977659
2510.8	0.958345	0.984156	0.957766	0.989812
2511	0.978841	0.977949	0.954767	0.986175
2511.2	0.973727	0.97447	0.956149	0.985623
2511.4	0.978731	0.978734	0.956505	0.981825
2511.6	0.96553	0.976093	0.967089	0.990626
2511.8	0.971689	0.969641	0.958841	0.977248
2512	0.988272	0.979665	0.959263	0.97151
2512.21	0.981282	0.975989	0.963952	0.970764
2512.4	0.984108	0.981732	0.968519	0.988066
2512.61	0.976033	0.978312	0.960659	0.987565
2512.81	0.994366	0.974259	0.964565	0.986844
2513	0.986755	0.983958	0.968409	0.984698
2513.2	0.984029	0.982405	0.973647	0.971164
2513.4	0.989709	0.977867	0.965293	0.971422
2513.6	0.998116	0.988677	0.973805	0.977555
2513.8	0.99329	0.984217	0.977728	0.974992
2514	0.984695	0.977834	0.981102	0.977644
2514.21	0.994901	0.975711	0.980266	0.971694
2514.4	0.97954	0.98066	0.976645	0.977894
2514.6	1.00019	0.982738	0.979204	0.975273
2514.8	0.988666	0.984615	0.975292	0.99346
2515	0.979341	0.984632	0.976803	0.978819
2515.2	0.979774	0.986041	0.983993	0.989741
2515.4	1.00015	0.988726	0.978009	0.986478
2515.6	0.973428	0.985656	0.984491	0.993491
2515.8	0.991174	0.990056	0.989539	0.992708
2516.01	0.982979	0.995202	0.982625	0.985289
2516.21	1.00416	0.987645	0.984848	0.983699
2516.4	0.990937	0.987603	0.981822	0.992999
2516.6	0.992515	0.994018	0.973473	0.99408
2516.8	1.01163	0.992835	0.985817	0.994472
2517	1.00283	0.991173	0.985375	0.998
2517.2	0.996508	0.989474	0.989116	0.996957
2517.4	0.992057	1.00157	0.987542	0.992688
2517.6	1.00066	0.992317	0.990209	0.987009
2517.8	1.00913	1.00376	0.9917	0.98917
2518	0.994108	1.00191	0.986845	0.994325
2518.21	1.01098	0.986134	0.983298	1.00536
2518.4	0.995857	0.998112	0.987524	0.992042
2518.59	1.00113	0.992355	0.988646	0.99395
2518.8	1.0092	0.996385	0.984316	0.990907
2519.01	1.02078	1.00323	0.99077	0.996939
2519.2	1.00238	0.995678	0.985825	0.997658
2519.4	1.00204	0.983595	0.9935	0.995565
2519.6	0.990018	0.98693	0.997523	1.00324
2519.8	0.998472	0.994558	0.987223	1.01024
2520	0.992635	1.00297	0.994533	1.00163
2520.2	1.00776	0.986561	0.995226	0.987906
2520.41	0.990175	1.00265	0.991099	0.997553
2520.61	1.00326	1.00107	0.991667	0.99975
2520.8	0.999501	0.989477	0.989089	1.00157
2521	1.00326	0.996463	0.988735	0.991542
2521.2	1.00691	1.00611	0.99917	1.01583
2521.4	1.01079	0.995803	1.00111	1.00996
2521.61	0.997599	1.00309	1.00195	1.0123
2521.81	1.00035	0.993894	1.0012	0.99664
2522	1.00361	0.991304	0.999104	1.01005
2522.2	1.00912	1.00775	0.994654	1.00908
2522.4	1.01722	1.01112	1.00009	1.00946
2522.6	1.00569	1.00271	1.00659	0.996378
2522.81	1.00247	1.0097	1.00031	1.00372
2523	1.0028	1.00436	1.00283	0.9845
2523.2	1.00193	1.00477	0.991044	1.01046
2523.4	1.00313	1.01274	0.999673	0.998107
2523.61	1.00781	1.0005	1.00388	1.003
2523.8	1.01101	1.0025	1.00621	1.01308
2524.01	1.01316	1.02026	1.0044	1.00919
2524.2	1.01835	1.00667	1.01211	1.01709
2524.4	1.02728	1.01269	1.0077	0.999812
2524.6	0.999823	1.01038	1.00332	0.997858
2524.81	0.98555	1.01207	1.01322	1.00986
2525	1.02264	1.01638	1.02451	1.00819
2525.21	1.01602	1.01886	1.01588	1.03195
2525.4	1.00471	1.01217	1.01959	1.02763
2525.61	1.01525	1.01455	1.01508	1.01374
2525.81	1.02939	1.02718	1.02109	1.01923
2526	1.01693	1.02459	1.01566	1.01291
2526.2	1.00943	1.01728	1.01629	1.01984
2526.41	1.02855	1.01238	1.01851	1.01011
2526.61	1.01672	1.02111	1.02306	1.0307
2526.8	1.02183	1.03095	1.02449	1.011
2527.01	1.02041	1.02409	1.02372	1.0189
2527.2	1.01968	1.03066	1.03076	1.01449
2527.41	1.01596	1.02674	1.02883	1.01744
2527.61	1.0237	1.02804	1.03295	1.02064
2527.8	1.03889	1.02664	1.03862	1.02577
2528	1.03271	1.0272	1.0266	1.02465
2528.2	1.01848	1.02636	1.03197	1.02828
2528.4	1.02235	1.02966	1.03174	1.02307
2528.61	1.02864	1.02488	1.03497	1.02033
2528.8	1.01386	1.02107	1.03691	1.0168
2529	1.03688	1.02967	1.03157	1.03149
2529.21	1.02564	1.02985	1.04179	1.03116
2529.4	1.01318	1.02592	1.03827	1.01788
2529.6	1.02838	1.03064	1.04336	1.02368
2529.8	1.03491	1.02735	1.0423	1.03156
2530.01	1.03036	1.03211	1.0479	1.03482
2530.21	1.0361	1.03422	1.03763	1.03524
2530.4	1.02299	1.0345	1.03751	1.03877
2530.6	1.02067	1.03909	1.05013	1.03925
2530.8	1.03849	1.04037	1.04692	1.0198
2531	1.02157	1.03725	1.05258	1.04954
2531.2	1.02973	1.02911	1.05537	1.0333
2531.39	1.02953	1.02697	1.04581	1.03252
2531.61	1.03487	1.03928	1.05265	1.03943
2531.81	1.04004	1.03024	1.04466	1.03493
2532.01	1.03447	1.03551	1.05367	1.03291
2532.2	1.04813	1.03288	1.05017	1.04289

## Sheet: Fig 6
water		L*	a*	b*	DE*	dL*	da*	db*
	n1	75.62	0.22	16.99	17.78	10.68	1.17	14.17
	n2	75.76	-0.17	18.56	19.12	10.82	0.78	15.74
	n3	73.59	-0.39	18.29	17.73	8.65	0.56	15.47
	n4	74.63	-0.36	16.88	17.09	9.69	0.59	14.06
	n5	74.19	-0.34	15.48	15.7	74.19	0.34	15.48
	n6	72.41	-0.96	13.58	13.1	7.48	-0.01	10.76
	n7	71.8	-0.41	17.7	16.3941	71.8	-0.41	17.7
	n8	75.66	-0.28	15.33	16.488	75.66	-0.28	15.33
	n9	75.02	-0.36	17.2	17.571	75.02	-0.36	17.2
	n10	73.21	-0.46	14.95	14.69	8.27	0.49	12.13
	average	74.189	-0.351	16.496	16.5663	35.226	0.287	14.804
	sd	1.40452	0.289039	1.60209	1.73058	33.5449	0.531999	2.125
		Fig
ASH
	n1	61.87	-1.73	12.37	4.86	-0.59	-0.88	4.75
	n2	70.85	-1.34	15.69	11.65	8.39	-0.49	8.07
	n2	65.32	-2.23	10.07	4	2.85	-1.38	2.45
	n4	71.2	-1.17	14.94	11.4	8.74	-0.32	7.32
	n5	67.15	-1.98	10.93	5.84	4.69	-1.13	3.3
	n6	73.19	-4.62	31.28	26.24	10.73	-3.76	23.65
	n7	66.71	-3.57	21.84	15.09	4.25	-2.72	14.22
	n8	70.77	-3.56	26.7	20.98	8.31	-2.7	19.07
	n9	57.73	-5.78	37.63	30.77	-4.73	-4.93	30.01
	n10	81.31	-3.16	35.78	33.96	18.85	-2.3	28.16
	Average	68.61	-2.914	21.723	16.479	6.149	-2.061	14.1
	SD	6.48952	1.50162	10.4824	10.956	6.49009	1.4997	10.482
Dye
	n1	57.6	0.69	7.2	5.11	-4.86	1.54	-0.43
	n2	50.01	0.02	2.61	13.45	-12.45	0.87	-5.01
	n3	65.48	2.36	13.13	7.05	3.01	3.21	5.51
	n4	38.81	-1.85	-6.22	27.42	-23.65	-1	-13.84
	n5	51.56	-0.5	3.21	11.77	-10.9	0.35	-4.41
	n6	60.48	0.37	8.81	2.61	-1.98	1.22	1.19
	n7	58.42	0.17	7.62	4.17	-4.04	1.02	0
	n8	56.07	-0.56	5.15	6.86	-6.39	0.29	-2.48
	n9	62.85	1.07	10.02	3.1	0.39	1.92	2.4
	n10	58.34	0.32	7.82	4.29	-4.13	1.17	0.2
	n11	61.44	0.68	8.92	2.25	-1.02	1.53	1.3
	n12	57.28	0.45	7.81	5.34	-5.18	1.31	0.18
	Average	56.5283	0.268333	6.34	7.785	-5.93333	1.11917	-1.2825
	SD	7.06935	1.01113	4.8805	7.0883	7.06796	1.01129	4.88029
ASH+Dye
	n1	56.58	4	7.63	7.62	-5.88	4.85	0.01
	n2	63.75	6.76	14.22	10.15	1.29	7.61	6.6
	n3	55.36	3.56	5.35	8.67	-7.1	4.41	-2.27
	n4	64.66	6	18.84	13.32	2.2	6.85	11.22
	n5	63.75	6.35	15.02	10.41	1.29	7.2	7.4
	n6	66.89	6.48	15.7	11.77	4.43	7.33	8.08
	n7	63.9	6.06	13.8	9.38	1.44	6.91	6.18
	n8	65.72	7.73	17	13.12	3.26	8.58	9.37
	n9	65.47	5.96	15.19	10.61	3.01	6.81	7.56
	n10	63.43	5.61	13.47	8.77	0.97	6.47	5.85
	n11	66.16	6.62	16.5	12.18	3.69	7.48	8.87
	Average	63.2427	5.92091	13.8836	10.5455	0.781818	6.77273	6.26091
	SD	3.774	1.19791	3.99552	1.87784	3.77322	1.19824	3.99376

## Sheet: Fig 5
negative control
Initial conc. (%)				Samples (µl)			Buffer (µl)				pH 1															pH 4.5															A(pH 1-ApH4.5)					Total Anthocyanin content
	dye vehicle (ml)	water	Total volume	µl	µl	µl	µl	µl	µl	Total (µl)	520					700					A520-A700					520					700					A520-A700					Acorrect					(Acorrect *449.2*DF*1000/26900*1)
				n1	n2	n3	n1	n2	n3	Sum	n1	n2	n3	n4	average	n1	n2	n3	n4	average	n1	n2	n3	n4	average	n1	n2	n3	n4	average	n1	n2	n3	n4	average	n1	n2	n3	n4	average	n1	n2	n3	n4	average	n1	n2	n3	n4
blank	5	5	10	20	20	20	180	180	180	200	0.043	0.048	0.039	0.034	0.041	0.043	0.05	0.038	0.034	0.04125	0	-0.002	0.001	0	-0.00025	0.038	0.037	0.041	0.039	0.03875	0.036	0.036	0.04	0.038	0.0375	0.002	0.001	0.001	0.001	0.00125	-0.002	-0.003	0	-0.001	-0.0015	-0.333978	-0.500967	0	-0.166989
blank	5	5	10	20	20	20	180	180	180	200	0.036	0.037	0.034	0.037	0.036	0.035	0.037	0.035	0.036	0.03575	0.001	0	-0.001	0.001	0.00025	0.038	0.037	0.036	0.036	0.03675	0.035	0.036	0.035	0.035	0.03525	0.003	0.001	0.001	0.001	0.0015	-0.002	-0.001	-0.002	6.93889e-18	-0.00125	-0.333978	-0.166989	-0.333978	1.15872e-15
No hair (initial - before use)
Initial conc. (%)				Samples (µl)			Buffer (µl)				pH 1															pH 4.5															A(pH 1-ApH4.5)					Total Anthocyanin content
	dye (ml)	water	Total volume	µl	µl	µl	µl	µl	µl	Total (µl)	520					700					A520-A700					520					700					A520-A700					Acorrect					(Acorrect *449.2*DF*1000/26900*1)
				n1	n2	n3	n1	n2	n3	Sum	n1	n2	n3	n4	average	n1	n2	n3	n4	average	n1	n2	n3	n4	average	n1	n2	n3	n4	average	n1	n2	n3	n4	average	n1	n2	n3	n4	average	n1	n2	n3	n4	average	n1	n2	n3	n4
10	5	5	10	20	20	20	180	180	180	200	0.143	0.169	0.172	0.171	0.16375	0.037	0.043	0.041	0.04	0.04025	0.106	0.126	0.131	0.131	0.1235	0.072	0.065	0.073	0.082	0.073	0.039	0.039	0.04	0.039	0.03925	0.033	0.026	0.033	0.043	0.03375	0.073	0.1	0.098	0.088	0.08975	121.902	166.989	163.649	146.95
7.5	2	8	10	20	20	20	180	180	180	200	0.139	0.144	0.135	0.152	0.1425	0.043	0.045	0.049	0.039	0.044	0.096	0.099	0.086	0.113	0.0985	0.06	0.06	0.065	0.06	0.06125	0.039	0.039	0.04	0.039	0.03925	0.021	0.021	0.025	0.021	0.022	0.075	0.078	0.061	0.092	0.0765	125.242	130.251	101.863	153.63
5	1.5	8.5	10	20	20	20	180	180	180	200	0.703	0.745	0.727	0.721	0.724	0.043	0.046	0.046	0.045	0.045	0.66	0.699	0.681	0.676	0.679	0.224	0.223	0.231	0.216	0.2235	0.046	0.046	0.051	0.047	0.0475	0.178	0.177	0.18	0.169	0.176	0.482	0.522	0.501	0.507	0.503	80.4886	87.1682	83.6614	84.6633
2.5	1	9	10	20	20	20	180	180	180	200	0.368	0.378	0.383	0.362	0.37275	0.039	0.041	0.041	0.043	0.041	0.329	0.337	0.342	0.319	0.33175	0.124	0.126	0.124	0.123	0.12425	0.041	0.041	0.043	0.04	0.04125	0.083	0.085	0.081	0.083	0.083	0.246	0.252	0.261	0.236	0.24875	41.0793	42.0812	43.5841	39.4094
1	0.5	9.5	10	20	20	20	180	180	180	200	0.166	0.157	0.15	0.151	0.156	0.037	0.042	0.039	0.041	0.03975	0.129	0.115	0.111	0.11	0.11625	0.066	0.067	0.074	0.075	0.0705	0.038	0.041	0.041	0.046	0.0415	0.028	0.026	0.033	0.029	0.029	0.101	0.089	0.078	0.081	0.08725	16.8659	14.862	13.0251	13.5261
0.75	0.2	9.8	10	20	20	20	180	180	180	200	0.136	0.146	0.149	0.144	0.14375	0.038	0.039	0.056	0.05	0.04575	0.098	0.107	0.093	0.094	0.098	0.062	0.066	0.063	0.065	0.064	0.039	0.04	0.039	0.04	0.0395	0.023	0.026	0.024	0.025	0.0245	0.075	0.081	0.069	0.069	0.0735	12.5242	13.5261	11.5222	11.5222
After dye 1 hour
Initial conc. (%)				Samples (µl)			Buffer (µl)				pH 1															pH 4.5															A(pH 1-ApH4.5)					Total Anthocyanin content
	dye(ml)	water	Total volume	µl	µl	µl	µl	µl	µl	Total (µl)	520					700					A520-A700					520					700					A520-A700					Acorrect					(Acorrect *449.2*DF*1000/26900*1)
				n1	n2	n3	n1	n2	n3	Sum	n1	n2	n3	n4	average	n1	n2	n3	n4	average	n1	n2	n3	n4	average	n1	n2	n3	n4	average	n1	n2	n3	n4	average	n1	n2	n3	n4	average	n1	n2	n3	n4	average	n1	n2	n3	n4
10	5	5	10	20	20	20	180	180	180	200	0.172	0.176	0.185	0.187	0.18	0.038	0.04	0.045	0.043	0.0415	0.134	0.136	0.14	0.144	0.1385	0.052	0.072	0.076	0.069	0.06725	0.039	0.04	0.039	0.04	0.0395	0.013	0.032	0.037	0.029	0.02775	0.121	0.104	0.103	0.115	0.11075	202.057	173.668	171.999	192.037
7.5	2	8	10	20	20	20	180	180	180	200	0.129	0.141	0.138	0.13	0.1345	0.039	0.038	0.039	0.04	0.039	0.09	0.103	0.099	0.09	0.0955	0.065	0.067	0.063	0.063	0.0645	0.038	0.04	0.039	0.037	0.0385	0.027	0.027	0.024	0.026	0.026	0.063	0.076	0.075	0.064	0.0695	105.203	126.912	125.242	106.873
5	1.5	8.5	10	20	20	20	180	180	180	200	0.69	0.69	0.686	0.705	0.69275	0.042	0.046	0.045	0.045	0.0445	0.648	0.644	0.641	0.66	0.64825	0.237	0.217	0.217	0.227	0.2245	0.05	0.047	0.046	0.046	0.04725	0.187	0.17	0.171	0.181	0.17725	0.461	0.474	0.47	0.479	0.471	76.9819	79.1527	78.4848	79.9877
2.5	1	9	10	20	20	20	180	180	180	200	0.355	0.383	0.374	0.387	0.37475	0.04	0.042	0.042	0.043	0.04175	0.315	0.341	0.332	0.344	0.333	0.134	0.128	0.129	0.129	0.13	0.044	0.045	0.042	0.042	0.04325	0.09	0.083	0.087	0.087	0.08675	0.225	0.258	0.245	0.257	0.24625	37.5725	43.0831	40.9123	42.9161
1	0.5	9.5	10	20	20	20	180	180	180	200	0.179	0.169	0.169	0.173	0.1725	0.037	0.038	0.039	0.043	0.03925	0.142	0.131	0.13	0.13	0.13325	0.072	0.073	0.073	0.073	0.07275	0.041	0.04	0.04	0.04	0.04025	0.031	0.033	0.033	0.033	0.0325	0.111	0.098	0.097	0.097	0.10075	18.5358	16.3649	16.1979	16.1979
0.75	0.2	9.8	10	20	20	20	180	180	180	200	0.144	0.17	0.144	0.144	0.1505	0.044	0.052	0.044	0.042	0.0455	0.1	0.118	0.1	0.102	0.105	0.066	0.066	0.066	0.065	0.06575	0.038	0.04	0.04	0.039	0.03925	0.028	0.026	0.026	0.026	0.0265	0.072	0.092	0.074	0.076	0.0785	12.0232	15.363	12.3572	12.6912
[truncated: 6 more columns]
